# Supplementary material for: The Role of a Novel Gene, GmXTH-like26, in Improving Salt Tolerance in Soybean
Source: Plants (Basel). 2026 Jun 24;15(13):1948. doi: 10.3390/plants15131948 (PMC13364123; doi:10.3390/plants15131948)
Supplement: Supplementary file 1 [file plants-15-01948-s001.zip]

Archive with 1 entries (1 files):
- plants-4329277-supplementary.pdf
